# Supplementary material for: Endorsement of the 32-item Consolidated Criteria for Reporting Qualitative (COREQ) and Standards for Reporting Qualitative Research (SRQR) by Chinese journals of nursing: A survey of editors and review of journal instructions for authors
Source: PLoS One. 2026 Apr 22;21(4):e0346938. doi: 10.1371/journal.pone.0346938 (PMC13102231; doi:10.1371/journal.pone.0346938)
Supplement: S1 Dataset — (XLSX) [file pone.0346938.s002.xlsx]

## Sheet: Sheet1
Questionnaire data on the awareness and application of the the COREQ and SRQR by editors of Chinese nursing journals
Serial number	1.Are you aware of the 32-item Consolidated Criteria for Reporting Qualitative (COREQ) ？	2.How did you learn about the COREQ ? (Multiple-choice question)	3.If you are aware of COREQ, please rate your familiarity with its entire content:	4.Are you aware of the Standards for Reporting Qualitative Research (SRQR)？	5.How did you learn about the SRQR ? (Multiple-choice question)	6.If you are aware of SRQR, please rate your familiarity with its entire content:	7.Would you be willing to further study and understand COREQ/SRQR ?	8.If you are willing to further study and understand COREQ/SRQR, which of the following methods would you prefer ? (Multiple-choice question)	9.Does your journal require authors to comply with COREQ/SRQR when submitting manuscripts?	10.Does your journal require editors to incorporate the COREQ/SRQR in editorial processesapply ？	11.Does your journal require reviewers to incorporate the COREQ/SRQR in peer review processes?	12.Do you consider it necessary to introduce the COREQ/SRQR into the Instructions for Authors(IFA) of Chinese nursing journals or your own journal?	13.Does your journal intend to introduce the COREQ/SRQR into its IFA in the near future?	14.If it is intended to be introduced in the near future, is there a specific plan for its introduction?	15.Do you consider it necessary to require authors to comply with the COREQ/SRQR at the submission stage?	16.Do you consider it necessary to require editors to incorporate the COREQ/SRQR into editorial processes ?	17.Do you consider it necessary to require peer reviewers to incorporate the COREQ/SRQR into peer review processes?	18.What main factors do you consider influential in adding COREQ/SRQR to the IFA of Chinese nursing journals?	19.What main obstacles do you perceive regarding the incorporation of COREQ/SRQR into the Instructions for Authors of Chinese nursing journals at present?
1	No	(Skip this question)	(Skip this question)	No	(Skip this question)	(Skip this question)	Yes	Online courses┋Literature reading┋Offline training┋Professional books┋Instructions for authors	No requirement at all	No requirement at all	No requirement at all	Necessary	No	(Skip this question)	Necessary	Necessary	Necessary	Consideration of international practices┋Other	Lack of knowledge of the COREQ/SRQR among the majority of Chinese nursing editors┋Lack of knowledge of the COREQ/SRQR among several reviewers
2	Yes	Network resources┋Professional books	Understand part of the content of COREQ	Yes	Network resources┋Professional books	Understand part of the content of SRQR	Yes	Online courses┋Literature reading┋Offline training┋Professional books┋Instructions for authors┋Other	Advice/recommendation	Advice/recommendation	Advice/recommendation	Necessary	Yes	No	Necessary	Necessary	Necessary	Formal approval from the supervisory departments in charge┋Proposal and request of the editor-in-chief┋Consideration of international practices	Lack of knowledge of the COREQ/SRQR among the majority of Chinese nursing editors┋Lack of knowledge of the COREQ/SRQR among several reviewers┋The majority of submissions would not be published if required to follow the COREQ/SRQR
3	No	(Skip this question)	(Skip this question)	Yes	Literature reading┋Network resources	Do not understand the core content of SRQR	No	(Skip this question)	No requirement at all	Advice/recommendation	Advice/recommendation	Necessary	No	(Skip this question)	Necessary	Necessary	Necessary	Formal approval from the supervisory departments in charge┋Proposal and request of the editor-in-chief┋Consideration of international practices	The majority of submissions would not be published if required to follow the COREQ/SRQR
4	Yes	Literature reading┋Academic reports┋Network resources	Do not understand the core content of COREQ	No	(Skip this question)	(Skip this question)	No	(Skip this question)	Advice/recommendation	Advice/recommendation	Advice/recommendation	Necessary	No	(Skip this question)	Unnecessary	Necessary	Necessary	Formal approval from the supervisory departments in charge┋Proposal and request of the editor-in-chief	Lack of knowledge of the COREQ/SRQR among the majority of Chinese nursing editors┋The majority of submissions would not be published if required to follow the COREQ/SRQR
5	Yes	Literature reading	Understand part of the content of COREQ	Yes	Literature reading	Understand part of the content of SRQR	Yes	Online courses┋Literature reading┋Offline training┋Professional books┋Instructions for authors	No requirement at all	No requirement at all	No requirement at all	Necessary	No	(Skip this question)	Necessary	Necessary	Necessary	Consideration of international practices┋Other〖Pioneering role of high-level Chinese nursing journals〗	Lack of knowledge of the COREQ/SRQR among the majority of Chinese nursing editors┋Lack of knowledge of the COREQ/SRQR among several reviewers┋The majority of submissions would not be published if required to follow the COREQ/SRQR
6	Yes	Academic reports	Understand part of the content of COREQ	Yes	Academic reports	Do not understand the core content of SRQR	Yes	Online courses┋Offline training	No requirement at all	No requirement at all	No requirement at all	Necessary	(Skip this question)	(Skip this question)	Necessary	Unnecessary	Unnecessary	Proposal and request of the editor-in-chief┋Consideration of international practices	Lack of knowledge of the COREQ/SRQR among the majority of Chinese nursing editors┋Lack of knowledge of the COREQ/SRQR among several reviewers┋The majority of submissions would not be published if required to follow the COREQ/SRQR
7	Yes	Academic reports┋Short-term training┋Other	Understand part of the content of COREQ	No	(Skip this question)	(Skip this question)	Yes	Online courses┋Literature reading┋Professional books┋Instructions for authors┋Other	No requirement at all	No requirement at all	No requirement at all	Unnecessary	No	(Skip this question)	Unnecessary	Unnecessary	Unnecessary	Consideration of international practices┋Other〖Pioneering role of high-level Chinese nursing journals〗	Lack of knowledge of the COREQ/SRQR among the majority of Chinese nursing editors┋The majority of submissions would not be published if required to follow the COREQ/SRQR┋Lack of formal approval by the supervisory departments in charge
8	Yes	Professional books	Understand part of the content of COREQ	No	(Skip this question)	(Skip this question)	Yes	Online courses┋Literature reading┋Offline training┋Professional books┋Instructions for authors┋Other	Advice/recommendation	Advice/recommendation	Advice/recommendation	Necessary	No	(Skip this question)	Necessary	Necessary	Necessary	Consideration of international practices┋Other〖Pioneering role of high-level Chinese nursing journals〗	The majority of submissions would not be published if required to follow the COREQ/SRQR┋Lack of formal approval by the supervisory departments in charge┋Other
9	Yes	Literature reading	Understand part of the content of COREQ	Yes	Literature reading	Understand part of the content of SRQR	Yes	Online courses┋Literature reading┋Offline training┋Professional books	Advice/recommendation	Advice/recommendation	Advice/recommendation	Necessary	Uncertain	(Skip this question)	Necessary	Necessary	Necessary	Proposal and request of the editor-in-chief┋Consideration of international practices	The majority of submissions would not be published if required to follow the COREQ/SRQR┋Other
10	No	(Skip this question)	(Skip this question)	No	(Skip this question)	(Skip this question)	No	(Skip this question)	Advice/recommendation	Advice/recommendation	Advice/recommendation	Unnecessary	No	(Skip this question)	Unnecessary	Unnecessary	Unnecessary	Formal approval from the supervisory departments in charge┋Proposal and request of the editor-in-chief	Lack of knowledge of the COREQ/SRQR among the majority of Chinese nursing editors┋Lack of formal approval by the supervisory departments in charge┋Other
11	Yes	Literature reading┋Academic reports┋Short-term training	Understand part of the content of COREQ	Yes	Short-term training	Understand part of the content of SRQR	Yes	Online courses┋Literature reading┋Offline training	No requirement at all	No requirement at all	No requirement at all	Necessary	Yes	No	Necessary	Necessary	Necessary	Formal approval from the supervisory departments in charge┋Other〖Widespread application of qualitative research reporting guidelines among Chinese nursing researchers〗	Lack of knowledge of the COREQ/SRQR among the majority of Chinese nursing editors┋Lack of formal approval by the supervisory departments in charge┋Other
12	Yes	Literature reading	Understand part of the content of COREQ	Yes	Literature reading	Understand part of the content of SRQR	Yes	Online courses┋Literature reading┋Offline training┋Professional books	Advice/recommendation	No requirement at all	No requirement at all	Necessary	No	(Skip this question)	Necessary	Necessary	Necessary	Proposal and request of the editor-in-chief	Lack of knowledge of the COREQ/SRQR among the majority of Chinese nursing editors┋The majority of submissions would not be published if required to follow the COREQ/SRQR┋Lack of formal approval by the supervisory departments in charge
13	Yes	Literature reading┋Other	Understand part of the content of COREQ	No	(Skip this question)	(Skip this question)	Yes	Online courses┋Literature reading	Advice/recommendation	No requirement at all	Advice/recommendation	Necessary	No	(Skip this question)	Necessary	Necessary	Necessary	Formal approval from the supervisory departments in charge┋Proposal and request of the editor-in-chief┋Consideration of international practices	Lack of knowledge of the COREQ/SRQR among the majority of Chinese nursing editors┋Lack of knowledge of the COREQ/SRQR among several reviewers┋Other〖The lack of widespread application of the COREQ/SRQR among Chinese nursing researchers〗
14	No	(Skip this question)	(Skip this question)	No	(Skip this question)	(Skip this question)	No	(Skip this question)	No requirement at all	No requirement at all	No requirement at all	Necessary	Uncertain	(Skip this question)	Necessary	Necessary	Necessary	Formal approval from the supervisory departments in charge┋Other	Lack of knowledge of the COREQ/SRQR among the majority of Chinese nursing editors┋The majority of submissions would not be published if required to follow the COREQ/SRQR┋Lack of formal approval by the supervisory departments in charge
15	No	(Skip this question)	(Skip this question)	No	(Skip this question)	(Skip this question)	Yes	Online courses┋Offline training	No requirement at all	No requirement at all	No requirement at all	Necessary	No	(Skip this question)	Necessary	Necessary	Necessary	Formal approval from the supervisory departments in charge┋Consideration of international practices	Lack of knowledge of the COREQ/SRQR among the majority of Chinese nursing editors┋The majority of submissions would not be published if required to follow the COREQ/SRQR
16	Yes	Network resources	Familiar with the entire content of COREQ	Yes	Network resources	Familiar with the entire content of SRQR	(Skip this question)	(Skip this question)	Advice/recommendation	Advice/recommendation	Advice/recommendation	Necessary	(Skip this question)	(Skip this question)	Necessary	Necessary	Necessary	Proposal and request of the editor-in-chief┋Other	The majority of submissions would not be published if required to follow the COREQ/SRQR┋Lack of formal approval by the supervisory departments in charge
17	No	(Skip this question)	(Skip this question)	No	(Skip this question)	(Skip this question)	Yes	Online courses┋Literature reading┋Offline training	No requirement at all	No requirement at all	No requirement at all	Necessary	No	(Skip this question)	Necessary	Necessary	Necessary	Formal approval from the supervisory departments in charge┋Proposal and request of the editor-in-chief┋Consideration of international practices	Lack of knowledge of the COREQ/SRQR among the majority of Chinese nursing editors┋Lack of knowledge of the COREQ/SRQR among several reviewers
18	No	(Skip this question)	(Skip this question)	No	(Skip this question)	(Skip this question)	Yes	Literature reading	No requirement at all	No requirement at all	No requirement at all	Necessary	No	(Skip this question)	Necessary	Necessary	Unnecessary	Formal approval from the supervisory departments in charge┋Proposal and request of the editor-in-chief	Lack of formal approval by the supervisory departments in charge
19	No	(Skip this question)	(Skip this question)	No	(Skip this question)	(Skip this question)	No	(Skip this question)	No requirement at all	No requirement at all	No requirement at all	Unnecessary	No	(Skip this question)	Unnecessary	Unnecessary	Unnecessary	Formal approval from the supervisory departments in charge┋Proposal and request of the editor-in-chief	Lack of knowledge of the COREQ/SRQR among the majority of Chinese nursing editors┋The majority of submissions would not be published if required to follow the COREQ/SRQR┋Lack of formal approval by the supervisory departments in charge
20	No	(Skip this question)	(Skip this question)	No	(Skip this question)	(Skip this question)	Yes	Online courses┋Literature reading┋Offline training┋Professional books┋Instructions for authors	No requirement at all	No requirement at all	No requirement at all	Necessary	No	(Skip this question)	Unnecessary	Unnecessary	Unnecessary	Formal approval from the supervisory departments in charge┋Consideration of international practices	The majority of submissions would not be published if required to follow the COREQ/SRQR┋Lack of formal approval by the supervisory departments in charge
21	No	(Skip this question)	(Skip this question)	No	(Skip this question)	(Skip this question)	No	(Skip this question)	No requirement at all	No requirement at all	No requirement at all	Unnecessary	No	(Skip this question)	Unnecessary	Unnecessary	Unnecessary	Formal approval from the supervisory departments in charge┋Proposal and request of the editor-in-chief	Lack of knowledge of the COREQ/SRQR among the majority of Chinese nursing editors┋The majority of submissions would not be published if required to follow the COREQ/SRQR┋Lack of formal approval by the supervisory departments in charge
22	No	(Skip this question)	(Skip this question)	No	(Skip this question)	(Skip this question)	No	(Skip this question)	No requirement at all	No requirement at all	No requirement at all	Unnecessary	No	(Skip this question)	Unnecessary	Unnecessary	Unnecessary	Formal approval from the supervisory departments in charge	Lack of knowledge of the COREQ/SRQR among the majority of Chinese nursing editors┋The majority of submissions would not be published if required to follow the COREQ/SRQR
23	No	(Skip this question)	(Skip this question)	No	(Skip this question)	(Skip this question)	Yes	Online courses┋Literature reading┋Offline training┋Professional books┋Instructions for authors	No requirement at all	No requirement at all	No requirement at all	Unnecessary	No	(Skip this question)	Unnecessary	Unnecessary	Unnecessary	Formal approval from the supervisory departments in charge	Lack of knowledge of the COREQ/SRQR among the majority of Chinese nursing editors┋Lack of formal approval by the supervisory departments in charge
24	No	(Skip this question)	(Skip this question)	No	(Skip this question)	(Skip this question)	No	(Skip this question)	No requirement at all	No requirement at all	No requirement at all	Unnecessary	No	(Skip this question)	Unnecessary	Unnecessary	Unnecessary	Formal approval from the supervisory departments in charge┋Proposal and request of the editor-in-chief	Lack of knowledge of the COREQ/SRQR among the majority of Chinese nursing editors┋Lack of formal approval by the supervisory departments in charge
